# Supplementary material for: Selection of Specific Nanobodies against Lupine Allergen Lup an 1 for Immunoassay Development
Source: Foods. 2021 Oct 13;10(10):2428. doi: 10.3390/foods10102428 (PMC8536012; doi:10.3390/foods10102428)
Supplement: Supplementary file 1 [file foods-10-02428-s001.zip]

Archive with 1 entries (1 files):
- foods-1405333-supplementary.pdf
